# Supplementary material for: Diammonium Glycyrrhizinate Exerts Broad-Spectrum Antiviral Activity Against Human Coronaviruses by Interrupting Spike-Mediated Cellular Entry
Source: Int J Mol Sci. 2025 Jun 30;26(13):6334. doi: 10.3390/ijms26136334 (PMC12250084; doi:10.3390/ijms26136334)
Supplement: Supplementary file 1 [file ijms-26-06334-s001.zip]

Archive with 1 entries (1 files):
- ijms-3684047-supplementary.pdf
